# Supplementary material for: Can Dietary Supplements Be Linked to a Vegan Diet and Health Risk Modulation During Vegan Pregnancy, Infancy, and Early Childhood? The VedieS Study Protocol for an Explorative, Quantitative, Cross-Sectional Study
Source: Int J Environ Res Public Health. 2025 Jul 31;22(8):1210. doi: 10.3390/ijerph22081210 (PMC12386434; doi:10.3390/ijerph22081210)
Supplement: Supplementary file 1 [file ijerph-22-01210-s001.zip]

Archive with 5 entries (5 files):
- S1_3677589.pdf
- S2_3677589.pdf
- S3_3677589.pdf
- S4_3677589.pdf
- S5_3677589.pdf
